# Supplementary material for: Genome-wide identification of biotin carboxyl carrier subunits of acetyl-CoA carboxylase in Brassica and their role in stress tolerance in oilseed Brassica napus
Source: BMC Genomics. 2022 Oct 17;23:707. doi: 10.1186/s12864-022-08920-y (PMC9578262; doi:10.1186/s12864-022-08920-y)
Supplement: Supplementary file 2 — Additional file 2. [file 12864_2022_8920_MOESM2_ESM.xlsx]

## Sheet: Sup File 1
Supplementary File 1: List of primers used for qRT-PCR in this study.
	Sequence
BCCP1_F	CAACCAACGAGGTTGTCTCTAA
BCCP1_R	GTCAGAGAGTTCAGCGGATTC
BCCP2_F	CTGGCGAACCACCCTTTATTA
BCCP2_R	CCCGTTTGGTCAGACTCTATTT
BCCP3_F	CATCTTCTCATCCACCACTGAA
BCCP3_R	TTGACCCTTCTGCACCTTATC
BCCP4_F	CCTGGTGAACCACCCTTTAT
BCCP4_R	TCCCGTTTGATCAGACTCTATTT
BCCP5_F	CTCTTCACATCCTCCACTCAAG
BCCP5_R	TTGACCCTTCTGCACCTTATC
BCCP6_F	TTCCTTACCCAAGTCACAACTC
BCCP6_R	GTGGCAAAGCTTCCTTCTTTC
BCCP7_F	GCTCAGCCGATCACATTCTT
BCCP7_R	CAGACCTCAATCTCGTTCATCAG
BCCP8_F	CACTGAGTCCTGGAGATGTTG
BCCP8_R	CATCTTCTTACTCTGGTGACAGG
BCCP9_F	TCCTCCACTGAAGAGTCCTATG
BCCP9_R	CTTGACCCTTCTGCACTTTATCT
BCCP10_F	CCTGGTGAACCACCCTTTAT
BCCP10_R	TCCCGTTTGATCAGACTCTATTT
UBC9_F	CAACATCAACAGCAACGGAAG
UBC9_R	GGTCAACAATGAACAGATCGATAAC

## Sheet: Sup File 2
Supplementary File 2: List of 43 Brassica BCCP proteins and their related information.
Gene Name	Gene Identifier	Exons	Start	End	E-value	Conserved motif
BnaBCCP1	BnaA03g05470D	7	178	252	2e-25	PPLKSPMAGTFYRSPGPGEPPFVKVGDKVQKGQVVCIIEAMKLMNEIEAEKSGTITELLAEDGKPVSVDTPLFTI			CIIEAMKLMNEIE
BnaBCCP2	BnaA03g06000D	7	199	273	7.2e-24	PTVKSPMAGTFYRSPGPGEPPFIKVGDKVQKGQVLCIVEAMKLMNEIESDQTGTVVDIVAEDGKPVSLDTPLFVV			CIVEAMKLMNEIE
BnaBCCP3	BnaA10g18680D	7	179	253	2e-25	PPLKSPMAGTFYRSPGPGEPPFVKVGDKVQKGQVVCIIEAMKLMNEIEAEKSGTITELLAEDGKPVSVDTPLFTI			CYIEQLGGQFPIESDVTGEVVKI
BnaBCCP4	BnaC02g06560D	7	204	278	7.5e-24	PTVKSPMAGTFYRSPGPGEPPFIKVGDKVQKGQVLCIVEAMKLMNEIESDQTGTVVDIVAEDGKPVSLDTPLFVV
BnaBCCP5	BnaC03g07000D	7	180	254	2.1e-25	PPLKSPMAGTFYRSPGPGEPPFVKVGDKVQKGQVVCIIEAMKLMNEIEAEKSGTITELLAEDGKPVSVDTPLFTI
BnaBCCP6	BnaC03g07750D	7	202	276	7.4e-24	PTVKSPMAGTFYRSPGPGEPPFIKVGDKVQKGQVLCIVEAMKLMNEIESDQTGTVVDIVAEDGKPVSLDTPLFVV
BnaBCCP7	BnaC05g24510D	3	39	79	3.7e-09	PITFLDIHECDTFTISVGDKVQKGQVVCIIEAMKLMNEIEV
BnaBCCP8	BnaC06g34180D	2	64	105	6.5e-09	QPITFLDIHECDTFTISVGDKVQKGQVVCIIEAMKLMNEIEV
BnaBCCP9	BnaC09g42420D	7	176	250	2e-25	PPLKSPMAGTFYRSPGPGEPPFVKVGDKVQKGQVVCIIEAMKLMNEIEAEKSGTITELLAEDGKPVSVDTPLFTI
BnaBCCP10	BnaAnng22560D	7	200	274	5.1e-26	PTVKSPMAGTFYRSPGPGEPPFIKVGDKVQKGQVLCIVEAMKLMNEIESDQTGTVVDIVAEDGKPVSLDTPLFVV
BraBCCP1	Bra021128	7	178	245	7.2e-08	ILQSPKVGFFRRSKTIKGKRTPSSCKEKDQVKEGQVLCYIEQLGGQFPIESDVTGEVVKI LREDGGKS
BraBCCP2	Bra023563	7	200	274	5.1e-26	PTVKSPMAGTFYRSPGPGEPPFIKVGDKVQKGQVLCIVEAMKLMNEIESDQTGTVVDIVAEDGKPVSLDTPLFVV
BraBCCP3	Bra006305	7	178	252	1.4e-27	PPLKSPMAGTFYRSPGPGEPPFVKVGDKVQKGQVVCIIEAMKLMNEIEAEKSGTITELLAEDGKPVSVDTPLFTI
BraBCCP4	Bra006352	7	199	273	2.8e-24	PTVKSPMAGTFYRSPGPGEPPFIKVGDKVQKGQVLCIVEAMKLMNEIESDQTGTVVDIVAEDGKPVSLDTRSLLI
BraBCCP5	Bra027217		176	253	1.3e-10	VILQSPKVGFFRRSKTIKGKRTPSSCKEKDQVKEGQVLCYIEQLGGQFPIESDVTGEVVK ILREDGEPVGYNDALISI
BraBCCP6	Bra008694	7	181	255	1.4e-27	PPLKSPMAGTFYRSPGPGEPPFVKVGDKVQKGQVVCIIEAMKLMNEIEAEKSGTITELLAEDGKPVSVDTPLFTI
BolBCCP1	Bol034727	8	177	252	2e-08	LQSPKVGFFRRSKTIKGKRTPSSCKEKDQVKEGQVLCYIEQLGGQFPIESDVTGEVVKIL REDGEPVGYNDALISI
BolBCCP2	Bol021283	7	206	280	7.6e-24	PTVKSPMAGTFYRSPGPGEPPFIKVGDKVQKGQVLCIVEAMKLMNEIESDQTGTVVDIVA EDGKPVSLDTPLFVV
BolBCCP3	Bol034343	7	180	254	2.1e-25	PPLKSPMAGTFYRSPAPGEPPFVKVGDKVQKGQVVCIIEAMKLMNEIEAEKSGTITELLA EDGKPVSVDTPLFTI
BolBCCP4	Bol034400	6	234	304	5.2e-22	PTVKSPMAGTFYRSPGPGEPPFIKVGDKVQKGQVLCIVEAMKLMNEIESDQTGTVVDIVA EDGKPVSLDTN
BolBCCP5	Bol028031	2	73	103	3.1e-08	ECDTFTVGDKVQKGQVVCIIEAMKLMNEIEV
BolBCCP6	Bol011186	8	181	248	1.4e-05	LQSPKVGFFRRSKTLKGKRTPSSCKEKDQVKEGQVLCYIEQLGGQFPIESDVTGEVVKIL REDGGKSY
BolBCCP7	Bol030460	7	172	246	1.3e-27	SPLKSPMAGTFYRSPGPGEPPFVKVGDKVQKGQVVCIIEAMKLMNEIEAEKSGTITELLA EDGKPVSVDTPLFTI
BniBCCP1	BniB01g049200.2N	8	180	255	2e-08	LQSPKVGFFRRSKTIKGKRTPSSCKEKDQVKEGQVLCYIEQLGGQFPIESDVTGEVVKIL REDGEPVGYNDALISI
BniBCCP2	BniB02g001110.2N	24	41	150	1.4e-43	VILQSPKVGFFRRSKTIKGKRTPSSCKEKDQVKEGQVLCYIEQLGGQFPIESDVTGEVVK ILREDGEPVGYNDALISI
BniBCCP3	BniB02g047380.2N	6	183	256	3e-23	PPLKSPMAGTFYRSPGPGEPPFVKVGDKVQKGQVVCIIEAMKLMNEIEAEKSGTITELLA EDGKPVSVDTVPLI
BniBCCP4	BniB05g022720.2N	8	242	313	9.1e-22	PTVKSPMAGTFYRSPGPGEPPFIKVGDKVQKGQVLCIVEAMKLMNEIESDQTGTVVDIVA EDGKPVSLDTFT
BniBCCP5	BniB07g054020.2N	8	178	253	2e-08	LQSPKVGFFRRSKTIKGKRTPSSCKEKDQVKEGQVLCYIEQLGGQFPIESDVTGEVVKIL REDGEPVGYNDALISI
BniBCCP6	BniB08g007440.2N	7	176	250	2e-25	SPLKSPMAGTFYRSPGPGETPFVKVGDKVQKGQVVCIIEAMKLMNEIEAEKSGTITELLAEDGKPVSVDSPLFTI
BniBCCP7	BniB08g007850.2N	7	201	275	7.3e-24	PTVKSPMAGTFYRSPGPGEPPFIKVGDKVQKGQVLCIVEAMKLMNEIESDQTGTVVDIVA EDGKPVSLDTPLFVV
BjuBCCP1	BjuA005966	7	178	245	7.2e-08	PPLKSPMAGTFYRSPGPGEPPFVKVGDKVQKGQVVCIIEAMKLMNEIEAEKSGTITELLA EDGKPVSVDTVPLI
BjuBCCP2	BjuA041321	6	200	272	2.4e-22	PTVKSPMAGTFYRSPGPGEPPFIKVGDKVQKGQVLCIVEAMKLMNEIESDQTGTVVDIVA EDGKPVSLDTVSF
BjuBCCP3	BjuA041779	7	178	252	2e-25	PPLKSPMAGTFYRSPGPGEPPFVKVGDKVQKGQVVCIIEAMKLMNEIEAEKSGTITELLA EDGKPVSVDTPLFTI
BjuBCCP4	BjuA041819	8	198	272	3.6e-22	PTVKSPMAGTFYRSPGPGEPPFIKVGDKVQKGQVLCIVEAMKLMNEIESDQTGTVVDIVA EDGKPVSLDTISTDI
BjuBCCP5	BjuA020260	8	243	310	1.6e-05	PPLKSPMAGTFYRSPGPGEPPFVKVGDKVQKGQVVCIIEAMKLMNEIEAEKSGTITELLA EDGKPVSVDTVPLI
BjuBCCP6	BjuA044770	6	187	259	3.1e-23	PPLKSPMAGTFYRSPGPGEPPFVKVGDKVQKGQVVCIIEAMKLMNEIEAEKSGTITELLA EDGKPVSVDTVQI
BjuBCCP7	BjuB025635	7	179	246	1.1e-05	PPLKSPMAGTFYRSPGPGEPPFVKVGDKVQKGQVVCIIEAMKLMNEIEAEKSGTITELLA EDGKPVSVDTVPLI
BjuBCCP8	BjuB000235	6	183	256	2.3e-23	PPLKSPMAGTFYRSPGPGEPPFVKVGDKVQKGQVVCIIEAMKLMNEIEAEKSGTITELLA EDGKPVSVDTVPLI
BjuBCCP9	BjuB035750	7	189	263	2.2e-25	PPLKSPMAGTFYRSPGPGEPPFVKVGDKVQKGQVVCIIEAMKLMNEIEAEKSGTITELLA EDGKPVSVDTPLFTI
BjuBCCP10	BjuB013116	8	211	283	6.7e-22	PTVKSPMAGTFYRSPGPGEPPFIKVGDKVQKGQVLCIVEAMKLMNEIESDQTGTVVDIVA EDGKPVSLDTFYY
BjuBCCP11	BjuB007335	6	174	231	7.6e-05	PASSAADQGLIILQSPKKDQVKEGQVLCYIEQLGGQFPIESDVTGEVVKILREDGGKS
BjuBCCP12	BjuB015095	7	201	275	7.3e-24	PTVKSPMAGTFYRSPGPGEPPFIKVGDKVQKGQVLCIVEAMKLMNEIESDQTGTVVDIVA EDGKPVSLDTISTDI
BjuBCCP13	BjuB015055	6	174	248	2.6e-23	PPLKSPMAGTFYRSPGPGEPPFVKVGDKVQKGQVVCIIEAMKLMNEIEAEKSGTITELLA EDGKPVSVDSVPIYL

## Sheet: Sup File 3
Supplementary File 3: Synteny relationships between A. thaliana and five Brassica species BCCP genes.
			Ath_TAIR_V10.1	Brara_Chiifu_V1.5
Chromosome	Block			LF	MF1	MF2
A01	F	BraBCCP1	AtBCCP2 like	BraBCCP5	BraBCCP1
A02	R	BraBCCP2	AtBCCP1		BraBCCP4	BraBCCP2
A03	R	BraBCCP3	AtBCCP2	BraBCCP6	BraBCCP3
A03	R	BraBCCP4	AtBCCP1		BraBCCP4	BraBCCP2
A05	F	BraBCCP5	AtBCCP2 like	BraBCCP5	BraBCCP1
A10	R	BraBCCP6	AtBCCP2	BraBCCP6	BraBCCP3
				Ath_TAIR_V10.1	Braol_JZS_V1.1
	Block				LF	MF1	MF2
C01	F	BolBCCP1	AtBCCP2 like	BolBCCP6	BolBCCP1
C02	R	BolBCCP2	AtBCCP1		BolBCCP4	BolBCCP2
C03	R	BolBCCP3	AtBCCP2	BolBCCP7	BolBCCP3
C03	R	BolBCCP4	AtBCCP1		BolBCCP4	BolBCCP2
C03		BolBCCP5	No syntenic gene
C05	F	BolBCCP6	AtBCCP2 like	BolBCCP6	BolBCCP1
C09	R	BolBCCP7	AtBCCP2	BolBCCP7	BolBCCP3
			Ath_TAIR_V10.1	Brani_Ni100_V2
	Block			LF	MF1	MF2
B01	F	BniBCCP1	AtBCCP2 like	BniBCCP1	BniBCCP5
B02	A	BniBCCP2	AT1G03090			BniBCCP2
B02	R	BniBCCP3	AtBCCP2	BniBCCP3	BniBCCP6
B05	R	BniBCCP4	AtBCCP1	BniBCCP7	BniBCCP4
B07	F	BniBCCP5	AtBCCP2 like	BniBCCP1	BniBCCP5
B08	R	BniBCCP6	AtBCCP2	BniBCCP3	BniBCCP6
B08	R	BniBCCP7	AtBCCP1	BniBCCP7	BniBCCP4
			Ath_TAIR_V10.1	Brana_Dar_V5_A			Brana_Dar_V5_C
	Block	Query		LF	MF1	MF2	LF	MF1	MF2
A03	R	BnaBCCP1	AtBCCP2	BnaBCCP3	BnaBCCP1		BnaBCCP9	BnaBCCP5
A03	R	BnaBCCP2	AtBCCP1		BnaBCCP2			BnaBCCP6	BnaBCCP4
A10	R	BnaBCCP3	AtBCCP2	BnaBCCP3	BnaBCCP1		BnaBCCP9	BnaBCCP5
C02	R	BnaBCCP4	AtBCCP1		BnaBCCP2			BnaBCCP6	BnaBCCP4
C03	R	BnaBCCP5	AtBCCP2	BnaBCCP3	BnaBCCP1		BnaBCCP9	BnaBCCP5
C03	R	BnaBCCP6	AtBCCP1		BnaBCCP2			BnaBCCP6	BnaBCCP4
C05	-	BnaBCCP7	no syntenic gene
C06	R	BnaBCCP8	AtBCCP2	BnaBCCP3	BnaBCCP1		BnaBCCP9	BnaBCCP5
C09	R	BnaBCCP9	AtBCCP2	BnaBCCP3	BnaBCCP1		BnaBCCP9	BnaBCCP5
-		BnaBCCP10	no syntenic gene
			Ath_TAIR_V10.1	Braju_tum_V1.5_A			Braju_tum_V1.5_B
	Block			LF	MF1	MF2	LF	MF1	MF2
A01	F	BjuBCCP1	AtBCCP2 like	BjuBCCP5	BjuBCCP1		BjuBCCP7	BjuBCCP11
A02	R	BjuBCCP2	AtBCCP1		BjuBCCP4	BjuBCCP2		BjuBCCP12	BjuBCCP10
A03	R	BjuBCCP3	AtBCCP2	BjuBCCP6	BjuBCCP3		BjuBCCP9	BjuBCCP13
A03	R	BjuBCCP4	AtBCCP1		BjuBCCP4	BjuBCCP2		BjuBCCP12	BjuBCCP10
A05	F	BjuBCCP5	AtBCCP2 like	BjuBCCP5	BjuBCCP1		BjuBCCP7	BjuBCCP11
A10	R	BjuBCCP6	AtBCCP2	BjuBCCP6	BjuBCCP3		BjuBCCP9	BjuBCCP13
B01	F	BjuBCCP7	AtBCCP2 like	BjuBCCP5	BjuBCCP1		BjuBCCP7	BjuBCCP11
B02		BjuBCCP8	no syntenic gene
B02	R	BjuBCCP9	AtBCCP2	BjuBCCP6	BjuBCCP3		BjuBCCP9	BjuBCCP13
B05	R	BjuBCCP10	AtBCCP1		BjuBCCP4	BjuBCCP2		BjuBCCP12	BjuBCCP10
B07	F	BjuBCCP11	AtBCCP2 like	BjuBCCP5	BjuBCCP1		BjuBCCP7	BjuBCCP11
B08	R	BjuBCCP12	AtBCCP1		BjuBCCP4	BjuBCCP2		BjuBCCP12	BjuBCCP10
B08	R	BjuBCCP13	AtBCCP2	BjuBCCP6	BjuBCCP3		BjuBCCP9	BjuBCCP13

## Sheet: Sup File 4
Supplementary File 4: Ka, Ks, Ka/Ks ratio and divergence time (T) between BCCP genes of A. thaliana and five Brassica species.
	Ka			Ks			Ka/Ks
	AtBCCP1	AtBCCP2		AtBCCP1	AtBCCP2		AtBCCP1	AtBCCP2
BraBCCP1	1.25158	1.49425		2.34391	1.44425		0.533973	1.03462				Ka/Ks<1
BraBCCP2	0.487919	0.813349		0.436962	0.998247		1.11662	0.814777				Ka/Ks>1
BraBCCP3	0.766771	0.197744		1.22529	0.251332		0.625789	0.786785
BraBCCP4	0.392174	0.823038		0.458182	0.98435		0.855936	0.836123			? and Empty cells indicate no value calculated by Mega software.
BraBCCP5	1.41051	1.46947		?	2.32467		#VALUE!	0.632121
BraBCCP6	0.863107	0.204401		1.16199	0.285856		0.742781	0.715051
BolBCCP1	2.09156	1.44691		1.63175	?		1.28179	#VALUE!
BolBCCP2	0.32136	0.808959		0.551687	1.26539		0.582504	0.639294
BolBCCP3	0.784815	0.187396		0.98936	0.2483		0.793256	0.754715
BolBCCP4	0.364404	0.886637		0.689476	1.26955		0.528523	0.698386
BolBCCP5	1.08922	0.848543		1.40407	1.94656		0.775759	0.435918
BolBCCP6	1.56396	1.19515		2.01626	?		0.775676	#VALUE!
BolBCCP7	0.795684	0.204354		0.891729	0.397149		0.892294	0.514554
BniBCCP1	1.2727	1.48976		1.27268	1.76237		1.00002	0.845318
BniBCCP2	1.40586	1.35174		0.958138	1.12783		1.46728	1.19853
BniBCCP3	0.899787	0.216651		1.04586	0.361828		0.860335	0.598768
BniBCCP4	0.328607	0.958848		0.345669	0.88458		0.95064	1.08396
BniBCCP5	1.37831	1.48435		1.31995	1.70181		1.04421	0.872216
BniBCCP6	0.873718	0.204195		1.03155	0.363747		0.846996	0.561367
BniBCCP7	0.389865	0.941504		0.387374	0.886804		1.00643	1.06168
BnaBCCP1	0.519371	0.140589		0.578763	0.123528		0.89738	1.13811
BnaBCCP2	0.160685	0.563774		0.19023	0.483151		0.84469	1.16687
BnaBCCP3	0.51826	0.150083		0.560657	0.0950106		0.924379	1.57965
BnaBCCP4	0.143277	0.596272		0.238356	0.51382		0.601104	1.16047
BnaBCCP5	0.514082	0.142449		0.551923	0.105829		0.931437	1.34604
BnaBCCP6	0.169286	0.561635		0.203066	0.43081		0.833647	1.30367
BnaBCCP7	0.831929	0.746386		1.34583	1.07001		0.618153	0.697552
BnaBCCP8	0.827713	0.761055		1.38048	1.04708		0.599584	0.726838
BnaBCCP9	0.503723	0.155064		0.50025	0.11723		1.00694	1.32274
BnaBCCP10	0.157847	0.549869		0.243806	0.482663		0.647428	1.13924
BjuBCCP1	1.38465	1.76463		1.34189	2.06447		1.03187	0.85476
BjuBCCP2	0.250576	0.901169		0.313646	1.06828		0.798915	0.843573
BjuBCCP3	0.839105	0.270449		0.985799	0.312247		0.851192	0.866139
BjuBCCP4	0.345948	0.979313		0.458102	1.01675		0.755176	0.963175
BjuBCCP5	1.53361	1.82906		1.52652	?		1.00465	#VALUE!
BjuBCCP6	1.00629	0.265009		1.21254	0.30852		0.829905	0.858968
BjuBCCP7	1.27397	1.55293		1.48727	3.03498		0.856584	0.511678
BjuBCCP8	0.887422	0.223645		0.942038	0.307827		0.942024	0.72653
BjuBCCP9	0.89433	0.279411		0.948653	0.355247		0.942736	0.786527
BjuBCCP10	0.364628	0.997723		0.494326	1.00811		0.737627	0.989702
BjuBCCP11	1.27938	1.59421		1.28886	2.19982		0.992643	0.724698
BjuBCCP12	0.350438	0.944753		0.429963	1.19632		0.81504	0.789716
BjuBCCP13	0.844267	0.231548		0.844814	0.265926		0.999353	0.870724

## Sheet: Sup File 5
Supplementary File 5: List of cis-elements identified in 2Kb upstream of BCCP genes.
	Auxin reponsive		Giberellin responsive		ABA responsive	MeJA responsive		SA responsive	Low tempertaure	Drought inducible	Defense and stress reponsive			Light Responsive
	AuxRR-core	TGA-element	GARE-motif	TATC-box	ABRE	TGACG-motif	CGTCA-motif	TCA-element	LTR	MBS	TC-rich repeats	WUN-motif		TCT-motif	Box II	I-box	GA-motif	GT1-motif	ACE	G-box	Box 4
B. rapa															-
BraBCCP1	-	1	-	-	3	2	2	2	-	2	1	1		5	-	1	1	3	-	3	1
BraBCCP2	-	-	-	2	4	3	3	1	-	5	2	-		2	-	2	-	1	-	4	3
BraBCCP3	1	-	1	-	9	3	3	1	8	2	2	1		3	-	2	-	6	-	7	2
BraBCCP4	1	3	-	-	7	3	3	4	-	2	2	-		4	-	2	-	1	2	5	1
BraBCCP5	-	1	1	-	4	6	6	1	1	1	2	1		7	-	-	-	2	-	2	5
BraBCCP6	-	-	4	1	1	4	4	1	-	2	-	-		-	-	1	-	2	-	2	3
B. olercaea															-
BolBCCP1	-	-	1	-	2	2	2	-	-	2	-	-		-	-	-	-	3	1	2	2
BolBCCP2	-	-	1	-	4	3	3	1	1	1	-	2		1	-	-	-	1	-	2	1
BolBCCP3	1	1	1	1	8	4	4	1	-	5	3	1		1	-	4	-	3	-	5	2
BolBCCP4	1	-	1	-	5	3	3	-	10	1	-	-		2	-	1	-	5	-	5	-
BolBCCP5	-	1	1	-	4	2	2	-	6	1	1	-		-	-	-	1	1	-	2	1
BolBCCP6	-	-	-	-	-	-	-	-	-	-	-	-		-	-	-	-	-	-	-	-
BolBCCP7	-	-	1	2	4	3	3	1	1	-	2	-		1	-	-	-	-	-	2	2
BolBCCP8	-	-	1	2	4	3	3	1	1	-	2	-		1	-	-	-	-	-	2	2
BolBCCP9	-	-	1	-	4	5	5	1	-	1	-	1		1	-	-	-	1	-	4	2
B. nigra
BniBCCP1	-	-	1	-	3	2	2	-	1	1	1	-		2	-	1	2	-	-	3	-
BniBCCP2	-	-	-	-	3	3	3	3	-	1	-	1		1	-	-	1	-	1	1	2
BniBCCP3	1	-	2	1	5	2	2	2	2	1	1	-		1	-	-	-	-	-	3	1
BniBCCP4	-	-	-	-	6	1	1	-	-	1	-	1		-	-	1	-	-	-	5	2
BniBCCP5	-	1	-	-	2	-	-	1	1	-	-	-		2	-	-	-	-	-	4	-
BniBCCP6	2	-	1	-	8	3	3	2	1	2	-	-		-	1	-	-	-	-	6	1
BniBCCP7	-	3	-	-	5	4	4	1	-	1	1	-		2	-	-	-	2	1	2	2
B. napus
BnaBCCP1	-	1	3	-	7	1	1	-	5	-	-	1		1	1	-	-	1	-	6	2
BnaBCCP2	-	2	-	-	3	1	1	1	-	1	1	-		1	-	2	-	1	2	2	-
BnaBCCP3	-	-	2	1	-	-	-	-	-	1	-	1		-	-	-	1	2	-	1	1
BnaBCCP4	1	-	-	1	5	1	1	-	-	2	2	-		-	-	3	-	1	-	3	1
BnaBCCP5	1	-	1	-	5	1	1	-	9	-	-	-		2	-	1	-	7	-	5	-
BnaBCCP6	-	1	-	-	3	3	3	1	2	-	1	1		-	-	-	-	-	1	2	-
BnaBCCP7	-	1	1	1	7	1	1	2	2	2	1	-		-	-	1	1	1	-	2	-
BnaBCCP8	-	1	1	-	1	2	2	-	-	-	-	1		-	-	-	2	1	1	1	1
BnaBCCP9	-	-	-	-	2	-	-	-	-	1	-	-		1	-	-	-	1	-	2	3
BnaBCCP10	-	-	-	-	4	1	1	2	-	1	1	-		1	-	-	-	3	-	4	1
B. juncea
BjuBCCP1	-	-	1	-	4	1	1	1	1	2	1	1		-	-	-	1	4	1	2	2
BjuBCCP2	-	-	-	-	3	3	3	-	-	-	1	1		-	-	2	-	2	-	2	1
BjuBCCP3	-	1	2	-	4	3	3	-	5	-	-	-		-	-	-	-	-	-	5	1
BjuBCCP4	-	1	-	-	10	3	3	-	-	1	-	-		1	-	2	-	-	1	4	1
BjuBCCP5	-	-	2	2	4	2	2	-	3	-	1	1		-	-	1	-	1	-	2	1
BjuBCCP6	-	-	-	-	3	2	2	-	1	1	1	-		2	-	1	2	-	-	3	-
BjuBCCP7	-	-	2	1	5	2	2	1	3	1	1	1		1	-	1	-	1	-	3	-
BjuBCCP8	-	-	2	1	5	2	2	1	3	1	1	1		1	-	1	-	1	-	3	-
BjuBCCP9	-	1	-	-	3	1	1	-	-	2	2	-		1	-	2	-	1	-	3	1
BjuBCCP10	-	3	-	-	3	4	4	-	1	2	1	-		2	-	-	-	2	-	2	3
BjuBCCP11	1	1	1	-	6	6	6	1	1	-	-	-		-	1	-	-	1	-	5	2
BjuBCCP12	-	2	-	-	4	-	3	1	3	1	1	-		2	1	-	1	-	-	2	2
BjuBCCp13	-	-	1	-	4	1	5	1	5	-	1	-		-	1	-	1	1	-	4	2

## Sheet: Sup File 6
Supplementary File 6: List of BCCP genes with miRNA target sites.
miRNA_Acc.	Target_Acc.	Expectation	UPE$	miRNA_start	miRNA_end	Target_start	Target_end	miRNA_aligned_fragment	alignment	Target_aligned_fragment	Inhibition	Multiplicity
bra-miR390-5p	BraBCCP6	5	17.472	1	21	280	300	AAGCUCAGGAGGGAUAGCGCC	: : ::: .:.::.: :::::	GUCUCUAGUCUUCUUAAGCUU	Cleavage	1
bra-miR398-5p	BraBCCP5	5	22.796	1	21	739	760	GGGUCGACAUGAGAACA-CAUG	::: :: :::::: ::::.::	AAUGAUGCUCUCAUCUCGAUCC	Cleavage	1
bra-miR5720	BraBCCP4	5	6.093	1	21	571	591	UUGUGAUUUGGUUGGAAUAUC	:: ::::.:.::::::.	CCUACUCCAGCUAAAUCAUCG	Cleavage	1
bra-miR5722	BraBCCP3	5	14.593	1	22	428	449	UGAAAUAGAGUCAUGUGGAACG	:.:: :::.::: :: :::	GCCUUCAAAUGGCUCCAUCUCA	Cleavage	1
bra-miR9560a-5p	BraBCCP4	4.5	17.839	1	24	822	845	ACAGGUGGUGGAACAAAUAUGAGU	:: :::::.. :::::::	AAUGUUAAUUGUUUUUCCACCUGG	Cleavage	1
bra-miR9560b-5p	BraBCCP4	4.5	17.839	1	24	822	845	ACAGGUGGUGGAACAAAUAUGAGU	:: :::::.. :::::::	AAUGUUAAUUGUUUUUCCACCUGG	Cleavage	1
bra-miR9563b-3p	BraBCCP4	5	13.917	1	22	300	321	AAAUUAAGAGAUGAAUUCUUAC	::::.: .:::::: :.::	AGAAGAGUCUAUCUCUGAGUUC	Cleavage	1
bol-miR5021a	BolBCCP2	1	16.71	1	20	277	296	UAAGAAGAAGAAGAAGAAGA	::::::::::::::::::	GCUUCUUCUUCUUCUUCUUC	Cleavage	1
bol-miR5021f	BolBCCP2	4	16.71	1	20	277	296	UAAGAAGAAGAAGCAGAUAA	::: ::::::::::::	GCUUCUUCUUCUUCUUCUUC	Cleavage	1
bol-miR5021f	BolBCCP6	5	15.321	1	20	741	760	UAAGAAGAAGAAGCAGAUAA	:::::: ::: :: :::::	UUAUCUUCUUAUUAUUCUUU	Translation	1
bol-miR5021j	BolBCCP2	1	16.71	1	20	277	296	UAAGAAGAAGAAGAAGAAGA	::::::::::::::::::	GCUUCUUCUUCUUCUUCUUC	Cleavage	1
bna-miR390a	BnaBCCP3	5	17.588	1	21	274	294	AAGCUCAGGAGGGAUAGCGCC	: : ::: .:.::.: :::::	GUCUCUAGUCUUCUUAAGCUU	Cleavage	1
bna-miR390b	BnaBCCP3	5	17.588	1	21	274	294	AAGCUCAGGAGGGAUAGCGCC	: : ::: .:.::.: :::::	GUCUCUAGUCUUCUUAAGCUU	Cleavage	1
bna-miR390c	BnaBCCP3	5	17.588	1	21	274	294	AAGCUCAGGAGGGAUAGCGCC	: : ::: .:.::.: :::::	GUCUCUAGUCUUCUUAAGCUU	Cleavage	1
ath-miR5015b	BjuBCCP9	4	13.794	1	21	528	548	GCUGUUGUUGUUGUUGUUGUG	::.::: : ::.:::::::	ACCAGCAAAACCAGCAACAGC	Translation	1
ath-miR5015b	BjuBCCP8	4	13.794	1	21	510	530	GCUGUUGUUGUUGUUGUUGUG	::.::: : ::.:::::::	ACCAGCAAAACCAGCAACAGC	Translation	1
ath-miR5021	BjuBCCP10	2.5	18.929	1	19	304	322	AAGAAGAAGAAGAAGAAGA	:::::::::::::: :::	UCUUCUUCUUCUUCAUCUG	Cleavage	1
ath-miR5021	BjuBCCP12	4.5	16.657	1	19	692	710	AAGAAGAAGAAGAAGAAGA	.::::::::::::::.	CUUUCUUCUUCUUCUUUAA	Cleavage	1
ath-miR5021	BjuBCCP5	4.5	11.74	1	19	929	947	AAGAAGAAGAAGAAGAAGA	.:::::::: :: :::::	CUUUCUUCUUAUUAUUCUU	Cleavage	1
ath-miR5658	BjuBCCP4	3	12.277	1	20	919	938	UGAUGAUGAUGACGAUGGAA	:.:::: :::::::::::	CUUCAUCAUCAUCAUCAUCU	Cleavage	1
